# Supplementary material for: Relating gene expression evolution with CpG content changes
Source: BMC Genomics. 2014 Aug 20;15(1):693. doi: 10.1186/1471-2164-15-693 (PMC4148958; doi:10.1186/1471-2164-15-693)
Supplement: Supplementary file 6 — Additional file 6: Correlation of normalized CpG content with microarray gene expression levels in 61 mouse tissues. (XLS 36 KB) [file 12864_2013_6381_MOESM6_ESM.xls]

## Sheet: Sheet1
Comparison of gene calsses (H: high CpG promoter; L: Low CpG promoter) between species
Organism 1	Organism 2	Total	HH	HL	LH	LL	P-value
Human	Chimpanzee	911	623	68	18	202	4.14235e-118
Human	Gorilla	732	432	107	7	186	1.11985e-76
Human	Orangutan	869	519	139	5	206	2.98585e-86
Human	Macaque	793	477	113	14	189	1.76526e-77
Human	Mouse	481	277	54	18	132	6.52097e-50
Human	Opossum	714	280	257	15	162	3.52638e-24
Human	Chicken	728	381	163	44	140	1.35282e-27
Chimpanzee	Gorilla	2124	1150	290	113	571	2.65402e-169
Chimpanzee	Orangutan	2516	1333	394	101	688	1.24585e-200
Chimpanzee	Macaque	2153	1171	303	114	565	2.21689e-166
Chimpanzee	Mouse	1138	627	129	111	271	9.58187e-72
Chimpanzee	Opossum	2034	705	698	80	551	5.53954e-58
Chimpanzee	Chicken	2147	1063	432	200	452	3.11127e-68
Gorilla	Orangutan	3107	1437	396	327	947	9.94441e-187
Gorilla	Macaque	2056	981	235	230	610	2.66236e-128
Gorilla	Mouse	1262	600	113	204	345	5.96643e-66
Gorilla	Opossum	2377	712	713	165	787	2.05769e-58
Gorilla	Chicken	2764	1194	471	419	680	1.69225e-68
Orangutan	Macaque	2429	1140	261	281	747	1.27215e-156
Orangutan	Mouse	1541	736	128	270	407	2.67809e-76
Orangutan	Opossum	2779	885	739	164	991	4.59426e-103
Orangutan	Chicken	3273	1406	489	493	885	8.22644e-107
Macaque	Mouse	1095	525	102	189	279	8.90334e-50
Macaque	Opossum	1997	623	546	150	678	1.3335e-56
Macaque	Chicken	2110	905	337	334	534	7.72799e-56
Mouse	Opossum	1220	414	380	53	373	9.34977e-42
Mouse	Chicken	1346	617	254	161	314	5.81699e-39
Opossum	Chicken	2422	717	208	728	769	9.52265e-45
