# Supplementary material for: Relating gene expression evolution with CpG content changes
Source: BMC Genomics. 2014 Aug 20;15(1):693. doi: 10.1186/1471-2164-15-693 (PMC4148958; doi:10.1186/1471-2164-15-693)
Supplement: Supplementary file 7 — Additional file 7: Relationship between RNA-seq gene expression change and nCpG difference for all pair of organisms. (XLS 30 KB) [file 12864_2013_6381_MOESM7_ESM.xls]

## Sheet: Sheet1
Correlation of normalized CpG content with microarray gene expression levels in 79 human tissues
Tissue	Spearman Correlation Coefficient
BM CD34	0.287055
721 B lymphoblast	0.272241
BM CD105 endothelial	0.255883
PB CD56 NK cell	0.245173
PB BDCA4 dentritic cell	0.244847
PB CD19 B cell	0.241778
PB CD8 T cell	0.23549
bronchia lepithelial cell	0.231301
colorectal adenocarcinoma	0.228264
BM CD33 myeloid	0.227206
PB CD4 T cell	0.226792
prefrontal cortex	0.223369
amygdala	0.21604
fetal brain	0.21596
uterus	0.214425
leukemia lymphoblastic molt4	0.21249
smooth muscle	0.210992
PB CD14 monocytes	0.210801
hypothalamus	0.206248
BM CD71 early erythroid	0.200421
thyroid	0.198935
whole brain	0.195496
occipital lobe	0.194439
testis germ cell	0.193668
leukemia chronicmyelogenous k562	0.191528
leukemia promyelocytic hl60	0.191303
lymphoma burkitts Daudi	0.188139
prostate	0.186847
pituitary	0.185978
thalamus	0.182318
lymphoma burkitts Raji	0.179332
cardiac yocytes	0.17834
spinal cord	0.177024
adipocyte	0.173467
pancreaticislets	0.171328
caudate nucleus	0.169422
placenta	0.163148
medulla oblongata	0.161219
parietallobe	0.161151
fetal lung	0.155589
fetal thyroid	0.155552
cerebellum peduncles	0.155391
cingulate cortex	0.154508
subthalamic nucleus	0.154186
testis seminiferous tubule	0.153459
thymus	0.14834
testis interstitial	0.14821
testis	0.147134
whole blood	0.146485
olfactory bulb	0.142037
temporal lobe	0.137546
globus pallidus	0.135342
cerebellum	0.133756
lymphnode	0.130017
testis leydig cell	0.126917
trachea	0.125784
tonsil	0.124874
pons	0.121789
adrenal gland	0.121313
salivary gland	0.120407
adrenal cortex	0.11676
pancreas	0.113109
uterus corpus	0.111814
lung	0.107894
fetalliver	0.107313
tongue	0.0829333
kidney	0.0799795
bone marrow	0.070332
skin	0.0654895
appendix	0.0619986
drg	0.0596145
ovary	0.0562967
ciliary ganglion	0.0501804
atrioventricular node	0.040572
skeletal muscle	0.0370506
trigeminal ganglion	0.0364649
superior cervical ganglion	0.0271007
heart	0.0227693
liver	0.0140488
