# Supplementary material for: Relating gene expression evolution with CpG content changes
Source: BMC Genomics. 2014 Aug 20;15(1):693. doi: 10.1186/1471-2164-15-693 (PMC4148958; doi:10.1186/1471-2164-15-693)
Supplement: Supplementary file 8 — Additional file 8: Relationship between microarray gene expression change and nCpG difference for all pair of organisms. (XLS 28 KB) [file 12864_2013_6381_MOESM8_ESM.xls]

## Sheet: Sheet1
Correlation of normalized CpG content with microarray gene expression levels in 61 mouse tissues
Tissue	Spearman Correlation Coefficient
hypothalamus	0.346462
cerebellum	0.346294
preoptic	0.344768
embryo day 9.5	0.344488
ovary	0.341587
olfactory bulb	0.341511
thymus	0.337207
frontal cortex	0.332119
substantia nigra	0.329399
embryo day 6.5	0.329036
adrenal gland	0.327977
amygdala	0.325119
dorsal root ganglia	0.325093
spinal cord lower	0.324616
embryo day 0.5	0.324402
cerebral cortex	0.324247
pituitary	0.319719
uterus	0.31804
hippocampus	0.317864
embryo day 8.5	0.315596
B220 B cell	0.312736
blastocysts	0.312631
medial olfactory epithelium	0.308549
lung	0.305051
eye	0.303281
bladder	0.301276
oocyte	0.299603
trigeminal	0.299208
umbilical cord	0.29751
prostate	0.294322
CD4 T cell	0.293887
adipose tissue	0.292605
embryo day 7.5	0.290423
digits	0.290023
vomeralnasal organ	0.28804
dorsal striatum	0.286712
spinal cord upper	0.286297
snout epidermis	0.283748
CD8 T cell	0.282207
trachea	0.26866
large intestine	0.264349
bone	0.252757
placenta	0.252034
heart	0.24836
fertilized egg	0.247312
tongue	0.24571
lymph node	0.245568
kidney	0.242658
testis	0.24206
skeletal muscle	0.239777
stomach	0.229701
mammary gland lact	0.224593
epidermis	0.223036
bone marrow	0.215378
small intestine	0.206833
salivary gland	0.202081
spleen	0.176993
brown fat	0.175598
liver	0.169228
thyroid	0.168053
pancreas	0.083568
